# Supplementary material for: Synthesis, Phase Behavior and Computational Simulations of a Pyridyl-Based Liquid Crystal System
Source: Molecules. 2021 Oct 24;26(21):6416. doi: 10.3390/molecules26216416 (PMC8588046; doi:10.3390/molecules26216416)
Supplement: Supplementary file 1 [file molecules-26-06416-s001.zip]

Archive with 1 entries (1 files):
- molecules-1419824-supplementary.pdf
